# Supplementary material for: Large-scale fungal strain sequencing unravels the molecular diversity in mating loci maintained by long-term balancing selection
Source: PLoS Genet. 2022 Mar 31;18(3):e1010097. doi: 10.1371/journal.pgen.1010097 (PMC8970355; doi:10.1371/journal.pgen.1010097)
Supplement: S3 Table — (XLSX) [file pgen.1010097.s016.xlsx]

## Sheet: SupplementaryTables
S3 Table. Mating gene allelic designation and predicted mating types
			Translocations in the mating region?		Gene clade (»allelic class) designation1 (S5 Fig) and mating type prediction														Type of wild original cross2		Selected for experiment crosses	Region included in Fig 4		Region included in Fig 5 and 63
Strain name (Monokaryon)	Descended from specimen (fruit body)	Species		xHD2 (Truncated)	aHD2	aHD1	aHD type	bHD2	bHD1	bHD type	MATA type (aHD-bHD)	STE3.2	Phe3.2	STE3.4	Phe3.4	MATB type (STE3.2-STE3.4)	MAT type (MATA-MATB)	MAT code	MATA	MATB	S5 Table	MATA	MATB	MATA	MATB	S9 Fig
TA100012M1	TA-1000-12	T. abietinum			9	22	aHD.30	7	Lost	bHD.8	MATA-123	1	1-A	8	8-A	MATB-7	MAT14	A123_B7			YES	YES	YES		2
TA10011M2	TA-1001-1	T. abietinum			6	24	aHD.27	7	Lost	bHD.8	MATA-107	2	2-A	2	2-A	MATB-14	MAT37	A107_B14				YES	YES	3	1
TA100117M1	TA-1001-17	T. abietinum			8	27	aHD.29	6	8	bHD.6	MATA-117	1	1-A	1	1-B	MATB-1	MAT2	A117_B1			YES	YES	YES	14
TA100119M1	TA-1001-19	T. abietinum			24	20	aHD.22	2	4	bHD.2	MATA-78	3	3-A	12	12-A	MATB-35	MAT98	A78_B35				YES	YES	1	1
TA100122M1	TA-1001-22	T. abietinum			7	26	aHD.28	8	5	bHD.7	MATA-114	5	5-C	9	9-A	MATB-55	MAT157	A114_B55				YES	YES	1	1
TA10031M1	TA-1003-1	T. abietinum			10	23	aHD.2	3	3	bHD.3	MATA-6	4	4-G	7	7-G	MATB-43	MAT115	A6_B43				YES	YES		12	YES
TA100317M1	TA-1003-17	T. abietinum			2	10	aHD.15	2	4	bHD.2	MATA-57	Incomplete	1-A	13	13-A							YES	YES	1
TA100410M2	TA-1004-10	T. abietinum			23	19	aHD.20	2	4	bHD.2	MATA-73	2	2-A	2	2-A	MATB-14	MAT36	A73_B14				YES	YES	1	1
TA10042M3	TA-1004-2	T. abietinum			10	23	aHD.2	6	8	bHD.6	MATA-8	2	2-A	11	11-B	MATB-21	MAT53	A8_B21				YES	YES	1	1
TA10043M1	TA-1004-3	T. abietinum			17	12	aHD.12	8	5	bHD.7	MATA-46	3	3-B	10	10-C	MATB-33	MAT94	A46_B33				YES	YES		1
TA10045M1	TA-1004-5	T. abietinum			23	19	aHD.20	2	4	bHD.2	MATA-73	4	4-H	3	3-A	MATB-39	MAT107	A73_B39				YES	YES	1
TA10051M1	TA-1005-1	T. abietinum		Duplication aHD2.8	18	7	aHD.13	1	2	bHD.1	MATA-48	5	5-C	6	6-B	MATB-52	MAT141	A48_B52				YES	YES	2	1
TA100513M1	TA-1005-13	T. abietinum			10	23	aHD.2	8	5	bHD.7	MATA-10	5	5-C	2	2-A	MATB-50	MAT134	A10_B50			YES	YES	YES	1	1
TA100520M1	TA-1005-20	T. abietinum			3	21	aHD.24	8	5	bHD.7	MATA-93	3	3-A	9	9-A	MATB-32	MAT91	A93_B32			YES	YES	YES		1
TA10056M2	TA-1005-6	T. abietinum			12	5	aHD.4	Lost	1	bHD.9	MATA-22	1	1-A	2	2-A	MATB-2	MAT3	A22_B2	Distinct beta complex	Distinct STE3.4	YES	YES	YES	13	18
TA10056M4	TA-1005-6	T. abietinum			12	5	aHD.4	7	Lost	bHD.8	MATA-21	1	1-A	8	8-A	MATB-7	MAT12	A21_B7			YES	YES	YES	3	2
TA10058M1	TA-1005-8	T. abietinum			10	23	aHD.2	8	5	bHD.7	MATA-10	3	3-A	9	9-A	MATB-32	MAT88	A10_B32			YES	YES	YES		1
TA100610M1	TA-1006-10	T. abietinum		Duplication aHD2.8	18	7	aHD.13	5	7	bHD.5	MATA-50	1	1-A	9	9-A	MATB-8	MAT15	A50_B8			YES	YES	YES	2
TA100612M2	TA-1006-12	T. abietinum			11	3	aHD.3	4	6	bHD.4	MATA-15	5	5-A	8	8-A	MATB-54	MAT149	A15_B54				YES	YES	1	3
TA100615M3	TA-1006-15	T. abietinum			3	Incomplete		2	4	bHD.2		4	4-H	13	13-A	MATB-48						YES	YES		1
TA10062M3	TA-1006-2	T. abietinum			3	21	aHD.24	7	Lost	bHD.8	MATA-92	4	4-H	12	12-A	MATB-47	MAT125	A92_B47			YES	YES	YES	3	4
TA10071M1	TA-1007-1	T. abietinum			21	18	aHD.18	6	8	bHD.6	MATA-68	3	3-A	11	11-A	MATB-34	MAT96	A68_B34				YES	YES		1
TA100717M1	TA-1007-17	T. abietinum	aHD and bHD split		11	3	aHD.3	1	2	bHD.1	MATA-12	3	3-A	13	13-A	MATB-36	MAT99	A12_B36					YES		1
TA10073M2	TA-1007-3	T. abietinum		Duplication aHD2.8	18	7	aHD.13	7	Lost	bHD.8	MATA-51	1	1-A	9	9-A	MATB-8	MAT16	A51_B8				YES	YES
TA10075M1	TA-1007-5	T. abietinum			7	26	aHD.28	5	7	bHD.5	MATA-113	3	3-A	5	5-A	MATB-28	MAT75	A113_B28			YES	YES	YES	1	17
TA10076M3	TA-1007-6	T. abietinum			3	21	aHD.24	1	2	bHD.1	MATA-86	2	2-A	7	7-C	MATB-18	MAT44	A86_B18				YES	YES		12
TA10081M1	TA-1008-1	T. abietinum			19	8	aHD.14	2	4	bHD.2	MATA-53	5	5-A	11	11-A	MATB-57	MAT162	A53_B57				YES	YES	1	1
TA100811M3	TA-1008-11	T. abietinum			9	22	aHD.30	3	3	bHD.3	MATA-120	3	3-A	4	4-A	MATB-27	MAT72	A120_B27			YES	YES	YES		5
TA10082M2	TA-1008-2	T. abietinum			19	8	aHD.14	4	6	bHD.4	MATA-55	5	5-A	8	8-A	MATB-54	MAT152	A55_B54				YES	YES		19
TA10082M3	TA-1008-2	T. abietinum			15	1	aHD.7	2	4	bHD.2	MATA-32	5	5-A	12	12-A	MATB-58	MAT164	A32_B58	Distinct	Distinct STE3.4		YES	YES	1	17
TA100820M1	TA-1008-20	T. abietinum			14	2	aHD.6	1	2	bHD.1	MATA-27	1	1-A	11	11-A	MATB-10	MAT21	A27_B10				YES	YES
TA10086M1	TA-1008-6	T. abietinum			10	23	aHD.2	3	3	bHD.3	MATA-6	1	1-A	1	1-A	MATB-1	MAT1	A6_B1				YES	YES		18
TA10088M1	TA-1008-8	T. abietinum			20	17	aHD.16	Lost	1	bHD.9	MATA-64	2	2-A	2	2-A	MATB-14	MAT35	A64_B14				YES	YES	4	17
TA10091M3	TA-1009-1	T. abietinum			4	28	aHD.25	3	3	bHD.3	MATA-96	3	3-A	4	4-A	MATB-27	MAT70	A96_B27			YES	YES	YES	5	15
TA100912M1	TA-1009-12	T. abietinum			7	26	aHD.28	4	6	bHD.4	MATA-112	5	5-A	2	2-A	MATB-50	MAT137	A112_B50				YES	YES	1	6
TA100919M3	TA-1009-19	T. abietinum			1	9	aHD.1	8	5	bHD.7	MATA-4	4	4-D	7	7-C	MATB-43	MAT114	A4_B43				YES	YES	1	7
TA10093M2	TA-1009-3	T. abietinum			24	20	aHD.22	2	4	bHD.2	MATA-78	5	5-A	1	1-A	MATB-49	MAT132	A78_B49			YES	YES	YES	6	1
TA10094M1	TA-1009-4	T. abietinum			24	20	aHD.22	2	4	bHD.2	MATA-78	3	3-A	6	6-B	MATB-29	MAT77	A78_B29			YES	YES	YES	6	1
TA10098M3	TA-1009-8	T. abietinum			9	22	aHD.30	Lost	1	bHD.9	MATA-124	5	5-A	6	6-B	MATB-52	MAT146	A124_B52			YES	YES	YES	12	17
TA10101M1	TA-1010-1	T. abietinum			26	6	aHD.8	7	Lost	bHD.8	MATA-37	4	4-D	5	5-A	MATB-41	MAT109	A37_B41				YES	YES	3	1
TA101010M2	TA-1010-10	T. abietinum			5	25	aHD.26	8	5	bHD.7	MATA-103	4	4-D	12	12-A	MATB-47	MAT127	A103_B47				YES	YES		1
TA101012M2	TA-1010-12	T. abietinum			5	25	aHD.26	1	2	bHD.1	MATA-99	4	4-M	10	10-D	MATB-45	MAT122	A99_B45				YES	YES		1
TA101019M1	TA-1010-19	T. abietinum			12	5	aHD.4	Not detected	1			5	5-A	1	1-A	MATB-49						YES	YES		1
TA10106M1	TA-1010-6	T. abietinum			21	18	aHD.18	4	6	bHD.4	MATA-67	3	3-A	5	5-A	MATB-28	MAT73	A67_B28			YES	YES	YES	1	1
TA101112M2	TA-1011-12	T. abietinum			10	23	aHD.2	7	Not detected			4	4-D	4	4-A	MATB-40						YES	YES
TA101119M1	TA-1011-19	T. abietinum			9	22	aHD.30	5	7	bHD.5	MATA-122	1	1-A	12	12-A	MATB-11	MAT26	A122_B11			YES	YES	YES	1	8
TA101126M1	TA-1011-26	T. abietinum			12	5	aHD.4	3	3	bHD.3	MATA-18	2	2-A	4	4-A	MATB-16	MAT39	A18_B16				YES	YES	1
TA101131M1	TA-1011-31	T. abietinum			11	3	aHD.3	4	6	bHD.4	MATA-15	5	5-A	11	11-A	MATB-57	MAT161	A15_B57				YES	YES	1	1
TA10125M1	TA-1012-5	T. abietinum			11	3	aHD.3	7	Lost	bHD.8	MATA-16	2	2-D	10	10-D	MATB-20	MAT48	A16_B20				YES	YES		1
TA10127M1	TA-1012-7	T. abietinum			3	21	aHD.24	4	6	bHD.4	MATA-89	2	2-A	4	4-A	MATB-16	MAT40	A89_B16				YES	YES	1	9
TA10133M2	TA-1013-3	T. abietinum			3	21	aHD.24	8	5	bHD.7	MATA-93	1	1-A	13	13-A	MATB-12	MAT28	A93_B12				YES	YES		18
TA10137M1	TA-1013-7	T. abietinum			6	24	aHD.27	7	Lost	bHD.8	MATA-107	5	5-A	8	8-A	MATB-54	MAT154	A107_B54			YES	YES	YES	7	3
TA10139M1	TA-1013-9	T. abietinum			6	24	aHD.27	3	3	bHD.3	MATA-106	4	4-D	7	7-C	MATB-43	MAT117	A106_B43			YES	YES	YES		12
TA10184M2	TA-1018-4	T. abietinum			8	27	aHD.29	1	2	bHD.1	MATA-115	4	4-J	13	13-B	MATB-48	MAT129	A115_B48				YES	YES	14	1
TA10191M1	TA-1019-1	T. abietinum	Phe3.4 and STE3.4 moved		15	1	aHD.7	4	6	bHD.4	MATA-34	3	3-A	11	11-B	MATB-34	MAT95	A34_B34				YES		1
TA10201M1	TA-1020-1	T. abietinum		Duplication aHD2.8	18	7	aHD.13	4	6	bHD.4	MATA-49	3	3-A	8	8-A	MATB-31	MAT83	A49_B31				YES	YES	8	19
TA10202M2	TA-1020-2	T. abietinum			20	17	aHD.16	3	3	bHD.3	MATA-62	5	5-C	12	12-A	MATB-58	MAT165	A62_B58				YES	YES		1
TA10221M1	TA-1022-1	T. abietinum			10	23	aHD.2	6	8	bHD.6	MATA-8	5	5-A	1	1-A	MATB-49	MAT130	A8_B49				YES	YES
TA10222M2	TA-1022-2	T. abietinum			23	19	aHD.20	1	2	bHD.1	MATA-72	3	3-A	2	2-B	MATB-25	MAT64	A72_B25				YES	YES	1
TA10233M3	TA-1023-3	T. abietinum			10	23	aHD.2	4	6	bHD.4	MATA-7	2	2-B	12	12-A	MATB-22	MAT57	A7_B22				YES	YES		1
TA10236M1	TA-1023-6	T. abietinum			2	10	aHD.15	3	3	bHD.3	MATA-58	3	3-A	4	4-A	MATB-27	MAT68	A58_B27				YES	YES		15
TA10241M3	TA-1024-1	T. abietinum	aHD and bHD split		18	7	aHD.13	Lost	8	bHD.6	MATA-52	3	3-A	6	6-A	MATB-29	MAT76	A52_B29					YES		1
TA102410M1	TA-1024-10	T. abietinum			13	4	aHD.5	2	4	bHD.2	MATA-24	5	5-A	8	8-A	MATB-54	MAT150	A24_B54				YES	YES		19
TA102411M1	TA-1024-11	T. abietinum			14	2	aHD.6	2	4	bHD.2	MATA-28	2	2-A	8	8-A	MATB-19	MAT45	A28_B19				YES	YES	1	19
TA10242M1	TA-1024-2	T. abietinum			12	5	aHD.4	7	Lost	bHD.8	MATA-21	1	1-A	11	11-A	MATB-10	MAT20	A21_B10				YES	YES	3	18
TA10244M2	TA-1024-4	T. abietinum			15	1	aHD.7	1	2	bHD.1	MATA-31	1	1-A	12	12-A	MATB-11	MAT23	A31_B11	Distinct	???		YES	YES		18
TA10244M1	TA-1024-4	T. abietinum	aHD and bHD moved from bfg and GLGEN		2	10	aHD.15	Lost	1	bHD.9	MATA-60	1	1-A	12	12-A	MATB-11	MAT24	A60_B11					YES		18
TA10245M3	TA-1024-5	T. abietinum			8	27	aHD.29	2	4	bHD.2	MATA-116	2	2-A	1	1-A	MATB-13	MAT33	A116_B13			YES	YES	YES	1
TA10248M1	TA-1024-8	T. abietinum			3	21	aHD.24	2	4	bHD.2	MATA-87	3	3-A	5	5-A	MATB-28	MAT74	A87_B28				YES	YES	1	17
TA10249M3	TA-1024-9	T. abietinum			23	19	aHD.20	5	7	bHD.5	MATA-75	3	3-A	7	7-A	MATB-30	MAT81	A75_B30				YES	YES	1
TA10251M3	TA-1025-1	T. abietinum			11	3	aHD.3	3	3	bHD.3	MATA-14	5	5-A	3	3-B	MATB-51	MAT140	A14_B51				YES	YES		1
TA102510M2	TA-1025-10	T. abietinum			10	23	aHD.2	Lost	1	bHD.9	MATA-11	3	3-A	9	9-A	MATB-32	MAT89	A11_B32			YES	YES	YES	9	1	YES
TA10252M1	TA-1025-2	T. abietinum			10	23	aHD.2	7	Lost	bHD.8	MATA-9	1	1-A	13	13-C	MATB-12	MAT27	A9_B12	???	Distinct	YES	YES	YES	10	10
TA10252M2	TA-1025-2	T. abietinum			10	23	aHD.2	7	Lost	bHD.8	MATA-9	5	5-A	3	3-B	MATB-51	MAT139	A9_B51			YES	YES	YES	10	1
TA10253M1	TA-1025-3	T. abietinum			3	21	aHD.24	1	2	bHD.1	MATA-86	2	2-A	3	3-A	MATB-15	MAT38	A86_B15				YES	YES	1	1
TA10254M1	TA-1025-4	T. abietinum	Phe3.4 and STE3.4 moved		15	1	aHD.7	1	2	bHD.1	MATA-31	1	1-A	10	10-A	MATB-9	MAT17	A31_B9				YES
TA10255M3	TA-1025-5	T. abietinum			21	18	aHD.18	4	6	bHD.4	MATA-67	5	5-A	6	6-A	MATB-52	MAT142	A67_B52				YES	YES		1
TA10257M2	TA-1025-7	T. abietinum			21	18	aHD.18	7	Lost	bHD.8	MATA-69	1	1-A	12	12-A	MATB-11	MAT25	A69_B11				YES	YES		18
TA10258M1	TA-1025-8	T. abietinum			8	27	aHD.29	2	4	bHD.2	MATA-116	1	1-A	13	13-D	MATB-12	MAT29	A116_B12			YES	YES	YES	1	11
TA10259M1	TA-1025-9	T. abietinum			6	24	aHD.27	1	2	bHD.1	MATA-104	2	2-A	8	8-A	MATB-19	MAT47	A104_B19				YES	YES		19
TA10264M3	TA-1026-4	T. abietinum			10	23	aHD.2	8	5	bHD.7	MATA-10	2	2-A	6	6-A	MATB-17	MAT41	A10_B17			YES	YES	YES		1
TA10271M1	TA-1027-1	T. abietinum	aHD and bHD split		7	26	aHD.28	1	2	bHD.1	MATA-110	5	5-D	13	13-A	MATB-59	MAT167	A110_B59					YES		17
TA10281M3	TA-1028-1	T. abietinum			4	28	aHD.25	8	5	bHD.7	MATA-98	4	4-L	12	12-A	MATB-47	MAT126	A98_B47				YES	YES		1
TA10297M1	TA-1029-7	T. abietinum		Duplication aHD2.10	24	20	aHD.22	Lost	1	bHD.9	MATA-82	4	4-I	13	13-E	MATB-48	MAT128	A82_B48				YES	YES	11	1
TA10299M1	TA-1029-9	T. abietinum	aHD and bHD split		12	5	aHD.4	4	6	bHD.4	MATA-19	4	4-I	11	11-A	MATB-46	MAT123	A19_B46			YES		YES		1
TA10301M1	TA-1030-1	T. abietinum			11	3	aHD.3	Incomplete	Not detected			1	1-B	11	11-A	MATB-10						YES	YES
TA10311M2	TA-1031-1	T. abietinum			19	8	aHD.14	3	3	bHD.3	MATA-54	2	2-A	10	10-A	MATB-20	MAT50	A54_B20				YES	YES	1	1
TA10321M1	TA-1032-1	T. abietinum			1	9	aHD.1	7	Lost	bHD.8	MATA-3	3	3-A	2	2-A	MATB-25	MAT62	A3_B25				YES	YES	3	1
TA10335M2	TA-1033-5	T. abietinum			3	21	aHD.24	1	2	bHD.1	MATA-86	3	3-A	9	9-A	MATB-32	MAT90	A86_B32				YES	YES	1
TA10337M2	TA-1033-7	T. abietinum			Not detected	Not detected		8	5	bHD.7		5	5-A	11	11-A	MATB-57						YES	YES		1
TA10339M1	TA-1033-9	T. abietinum			15	1	aHD.7	3	3	bHD.3	MATA-33	5	5-A	8	8-A	MATB-54	MAT151	A33_B54				YES	YES		19
TA10341M1	TA-1034-1	T. abietinum			6	24	aHD.27	2	4	bHD.2	MATA-105	5	5-A	1	1-A	MATB-49	MAT133	A105_B49				YES	YES
TA10347M1	TA-1034-7	T. abietinum			6	24	aHD.27	3	3	bHD.3	MATA-106	3	3-A	3	3-A	MATB-26	MAT67	A106_B26				YES	YES		1
TA10349M1	TA-1034-9	T. abietinum			17	12	aHD.12	5	7	bHD.5	MATA-45	3	3-A	12	12-A	MATB-35	MAT97	A45_B35				YES	YES		1
TA10355M3	TA-1035-5	T. abietinum			4	28	aHD.25	2	4	bHD.2	MATA-95	2	2-A	1	1-A	MATB-13	MAT32	A95_B13			YES	YES	YES		1
TA10357M1	TA-1035-7	T. abietinum			26	6	aHD.8	1	2	bHD.1	MATA-35	3	3-A	7	7-B	MATB-30	MAT79	A35_B30				YES	YES		12
TA10361M3	TA-1036-1	T. abietinum			14	2	aHD.6	3	3	bHD.3	MATA-29	4	4-D	11	11-A	MATB-46	MAT124	A29_B46				YES	YES		1
TA10365M3	TA-1036-5	T. abietinum			21	18	aHD.18	Lost	1	bHD.9	MATA-70	2	2-A	11	11-A	MATB-21	MAT55	A70_B21				YES	YES	13	1
TA10371M1	TA-1037-1	T. abietinum	aHD and bHD split		19	8	aHD.14	2	4	bHD.2	MATA-53	2	2-A	7	7-A	MATB-18	MAT43	A53_B18					YES
TA10377M3	TA-1037-7	T. abietinum			9	22	aHD.30	Lost	1	bHD.9	MATA-124	5	5-A	7	7-B	MATB-53	MAT148	A124_B53				YES	YES	12	12
TA103810M2	TA-1038-10	T. abietinum			12	5	aHD.4	6	8	bHD.6	MATA-20	5	5-A	9	9-B	MATB-55	MAT155	A20_B55				YES	YES		1
TA10391M2	TA-1039-1	T. abietinum			4	28	aHD.25	Not detected	1			5	5-A	10	10-A	MATB-56						YES	YES		1
TA10395M1	TA-1039-5	T. abietinum			21	18	aHD.18	4	6	bHD.4	MATA-67	5	5-A	1	1-A	MATB-49	MAT131	A67_B49				YES	YES	1	1
TA10407M1	TA-1040-7	T. abietinum			15	1	aHD.7	7	Not detected			4	4-D	4	4-A	MATB-40						YES	YES
TA10409M1	TA-1040-9	T. abietinum			19	8	aHD.14	8	5	bHD.7	MATA-56	1	1-C	10	10-A	MATB-9	MAT18	A56_B9				YES	YES	1	18
TA10411M1	TA-1041-1	T. abietinum			17	12	aHD.12	Lost	1	bHD.9	MATA-47	1	1-A	7	7-D	MATB-6	MAT9	A47_B6	Distinct alpha complex	???		YES	YES	13	13
TA10411M5	TA-1041-1	T. abietinum			8	27	aHD.29	Lost	1	bHD.9	MATA-119	1	1-A	7	7-D	MATB-6	MAT11	A119_B6				YES	YES	13	13
TA10491M2	TA-1049-1	T. abietinum			3	21	aHD.24	Not detected	1			4	4-H	5	5-A	MATB-41						YES	YES		1
TA104912M1	TA-1049-12	T. abietinum			8	27	aHD.29	8	5	bHD.7	MATA-118	4	4-K	9	9-A	MATB-44	MAT119	A118_B44				YES	YES	14	1
TA10501M3	TA-1050-1	T. abietinum			23	19	aHD.20	3	3	bHD.3	MATA-74	1	1-A	5	5-A	MATB-5	MAT7	A74_B5				YES	YES	1	18
TA10531M4	TA-1053-1	T. abietinum			4	28	aHD.25	1	2	bHD.1	MATA-94	3	3-A	4	4-A	MATB-27	MAT69	A94_B27				YES	YES		15
TA10551M2	TA-1055-1	T. abietinum			26	6	aHD.8	Lost	1	bHD.9	MATA-38	4	4-I	10	10-A	MATB-45	MAT120	A38_B45				YES	YES	15	14
TA10553M1	TA-1055-3	T. abietinum			3	21	aHD.24	8	5	bHD.7	MATA-93	5	5-E	10	10-A	MATB-56	MAT160	A93_B56				YES	YES	1	1
TA10555M1	TA-1055-5	T. abietinum			12	5	aHD.4	3	3	bHD.3	MATA-18	3	3-A	10	10-A	MATB-33	MAT92	A18_B33				YES	YES	16
TA10559M1	TA-1055-9	T. abietinum			6	24	aHD.27	8	5	bHD.7	MATA-108	5	5-E	2	2-A	MATB-50	MAT136	A108_B50				YES	YES		1
TA10561M2	TA-1056-1	T. abietinum			4	28	aHD.25	7	Lost	bHD.8	MATA-97	3	3-A	2	2-A	MATB-25	MAT65	A97_B25				YES	YES	3	1
TA10565M2	TA-1056-5	T. abietinum			1	9	aHD.1	6	8	bHD.6	MATA-2	1	1-B	3	3-A	MATB-3	MAT4	A2_B3				YES	YES		18
TA10569M2	TA-1056-9	T. abietinum			11	3	aHD.3	2	4	bHD.2	MATA-13	1	1-B	7	7-A	MATB-6	MAT8	A13_B6				YES	YES	1
TA105710M2	TA-1057-10	T. abietinum			5	25	aHD.26	5	7	bHD.5	MATA-101	4	4-F	5	5-A	MATB-41	MAT111	A101_B41				YES	YES	1	1
TA10574M3	TA-1057-4	T. abietinum		Duplication aHD2.10	24	20	aHD.22	Lost	2	bHD.1	MATA-83	2	2-A	11	11-A	MATB-21	MAT56	A83_B21				YES	YES	11	1
TA10576M3	TA-1057-6	T. abietinum			3	21	aHD.24	3	3	bHD.3	MATA-88	4	4-E	6	6-A	MATB-42	MAT113	A88_B42				YES	YES		1
TA1108M1	TA-1108	T. abietinum			21	18	aHD.18	3	3	bHD.3	MATA-66	3	3-A	2	2-A	MATB-25	MAT63	A66_B25				YES	YES		1
TA1110M1	TA-1110	T. abietinum			3	21	aHD.24	6	8	bHD.6	MATA-91	4	4-D	5	5-A	MATB-41	MAT110	A91_B41				YES	YES		1
TA1127M1	TA-1127	T. abietinum			21	18	aHD.18	3	3	bHD.3	MATA-66	1	1-A	7	7-A	MATB-6	MAT10	A66_B6				YES	YES	1	13
TA1129M1	TA-1129	T. abietinum			1	9	aHD.1	2	4	bHD.2	MATA-1	5	5-A	10	10-A	MATB-56	MAT158	A1_B56				YES	YES	1	1
TA1130M1	TA-1130	T. abietinum			23	19	aHD.20	3	3	bHD.3	MATA-74	4	4-D	2	2-A	MATB-38	MAT105	A74_B38				YES	YES	1	1
TA1134M1	TA-1134	T. abietinum			24	20	aHD.22	8	5	bHD.7	MATA-81	4	4-E	4	4-A	MATB-40	MAT108	A81_B40				YES	YES	1	15
TA1136M1	TA-1136	T. abietinum			6	24	aHD.27	3	3	bHD.3	MATA-106	5	5-A	6	6-A	MATB-52	MAT145	A106_B52				YES	YES		1
TA1140M1	TA-1140	T. abietinum			6	24	aHD.27	Lost	1	bHD.9	MATA-109	5	5-A	11	11-A	MATB-57	MAT163	A109_B57				YES	YES	13	1
TA1141M2	TA-1141	T. abietinum			20	17	aHD.16	6	8	bHD.6	MATA-63	4	4-D	2	2-A	MATB-38	MAT104	A63_B38				YES	YES		16
TA1145M1	TA-1145	T. abietinum			5	25	aHD.26	7	Lost	bHD.8	MATA-102	3	3-A	7	7-B	MATB-30	MAT82	A102_B30				YES	YES	3
TA1146M2	TA-1146	T. abietinum			20	17	aHD.16	1	2	bHD.1	MATA-61	1	1-A	8	8-A	MATB-7	MAT13	A61_B7				YES	YES	1	2
TA1148M1	TA-1148	T. abietinum			12	5	aHD.4	1	2	bHD.1	MATA-17	4	4-D	2	2-A	MATB-38	MAT102	A17_B38				YES	YES	1	1
TA1152M1	TA-1152	T. abietinum			9	22	aHD.30	4	6	bHD.4	MATA-121	5	5-A	2	2-A	MATB-50	MAT138	A121_B50				YES	YES
TF10022M1	TF-1002-2	T. abietinum			23	19	aHD.20	6	8	bHD.6	MATA-76	5	5-A	6	6-C	MATB-52	MAT143	A76_B52				YES	YES	1	1
TF10051M1	TF-1005-1	T. abietinum			19	8	aHD.14	2	4	bHD.2	MATA-53	5	5-C	13	13-A	MATB-59	MAT166	A53_B59				YES	YES	1	1
TF10093M3	TF-1009-3	T. abietinum			26	6	aHD.8	4	6	bHD.4	MATA-36	5	5-A	9	9-A	MATB-55	MAT156	A36_B55				YES	YES
TF10134M2	TF-1013-4	T. abietinum			13	4	aHD.5	3	3	bHD.3	MATA-25	4	4-D	2	2-A	MATB-38	MAT103	A25_B38				YES	YES		17
L15831		T. abietinum			11	3	aHD.3	3	3	bHD.3	MATA-14	4	4-D	9	9-A	MATB-44	MAT118	A14_B44				YES	YES	1	1
TB10131M2	TB-1013-1	T. biforme			3	21	aHD.24	5	7	bHD.5	MATA-90	3	3-A	1	1-E	MATB-24	MAT61	A90_B24				YES	YES	16	1
TF10001M1	TF-1001-1	T. fuscoviolaceum			16	14	aHD.10	8	5	bHD.7	MATA-43	3	3-A	10	10-B	MATB-33	MAT93	A43_B33				YES	YES		1
TF100210M3	TF-1002-10	T. fuscoviolaceum			2	10	aHD.15	7	Lost	bHD.8	MATA-59	1	1-D	10	10-B	MATB-9	MAT19	A59_B9				YES	YES	17	18
TF10023M1	TF-1002-3	T. fuscoviolaceum			9	22	aHD.30	5	7	bHD.5	MATA-122	2	2-C	1	1-C	MATB-13	MAT34	A122_B13				YES	YES	16	1
TF10024M3	TF-1002-4	T. fuscoviolaceum			23	20	aHD.21	6	8	bHD.6	MATA-77	4	4-A	10	10-B	MATB-45	MAT121	A77_B45				YES	YES	18	1
TF10025M3	TF-1002-5	T. fuscoviolaceum			17	11	aHD.11	5	7	bHD.5	MATA-44	5	5-B	2	2-C	MATB-50	MAT135	A44_B50				YES	YES	20	1
TF10027M2	TF-1002-7	T. fuscoviolaceum			13	4	aHD.5	6	8	bHD.6	MATA-26	4	4-A	6	6-D	MATB-42	MAT112	A26_B42				YES	YES	20	1
TF10032M1	TF-1003-2	T. fuscoviolaceum			1	9	aHD.1	7	Lost	bHD.8	MATA-3	4	4-B	2	2-D	MATB-38	MAT101	A3_B38			YES	YES	YES	19	1
TF10033M2	TF-1003-3	T. fuscoviolaceum			24	20	aHD.22	4	6	bHD.4	MATA-80	2	2-C	8	8-B	MATB-19	MAT46	A80_B19				YES	YES		19
TF10034M2	TF-1003-4	T. fuscoviolaceum			14	2	aHD.6	6	8	bHD.6	MATA-30	3	3-A	1	1-C	MATB-24	MAT59	A30_B24			YES	YES	YES	20	1
TF10035M2	TF-1003-5	T. fuscoviolaceum			16	14	aHD.10	2	4	bHD.2	MATA-41	2	2-C	13	13-F	MATB-23	MAT58	A41_B23				YES	YES		1
TF10041M1	TF-1004-1	T. fuscoviolaceum			25	21	aHD.23	1	2	bHD.1	MATA-84	4	4-C	7	7-E	MATB-43	MAT116	A84_B43				YES	YES	21	12
TF10043M1	TF-1004-3	T. fuscoviolaceum			13	4	aHD.5	3	3	bHD.3	MATA-25	2	2-C	11	11-C	MATB-21	MAT54	A25_B21				YES	YES	20
TF10044M2	TF-1004-4	T. fuscoviolaceum			16	14	aHD.10	3	3	bHD.3	MATA-42	2	2-C	6	6-E	MATB-17	MAT42	A42_B17				YES	YES		1
TF10072M2	TF-1007-2	T. fuscoviolaceum			21	18	aHD.18	7	Lost	bHD.8	MATA-69	2	2-C	10	10-B	MATB-20	MAT51	A69_B20				YES	YES		17
TF10091M1	TF-1009-1	T. fuscoviolaceum			26	6	aHD.8	Lost	1	bHD.9	MATA-38	3	3-A	1	1-C	MATB-24	MAT60	A38_B24			YES	YES	YES	22	1	YES
TF10092M2	TF-1009-2	T. fuscoviolaceum			26	6	aHD.8	Lost	1	bHD.9	MATA-38	3	3-A	1	1-C	MATB-24	MAT60	A38_B24				YES	YES	22		YES
TF10094M2	TF-1009-4	T. fuscoviolaceum			13	4	aHD.5	1	2	bHD.1	MATA-23	5	5-B	7	7-E	MATB-53	MAT147	A23_B53				YES	YES	20	12
TF10111M1	TF-1011-1	T. fuscoviolaceum			2	10	aHD.15	2	4	bHD.2	MATA-57	3	3-A	3	3-A	MATB-26	MAT66	A57_B26				YES	YES	20
TF10113M1	TF-1011-3	T. fuscoviolaceum			10	23	aHD.2	Lost	1	bHD.9	MATA-11	3	3-A	9	9-C	MATB-32	MAT89	A11_B32				YES	YES	24	1	YES
TF10114M1	TF-1011-4	T. fuscoviolaceum			24	20	aHD.22	3	3	bHD.3	MATA-79	1	1-D	11	11-C	MATB-10	MAT22	A79_B10				YES	YES	16
TF10117M2	TF-1011-7	T. fuscoviolaceum			13	4	aHD.5	3	3	bHD.3	MATA-25	2	2-C	10	10-B	MATB-20	MAT49	A25_B20	Distinct alpha complex	Distinct		YES	YES	16
TF10117M31	TF-1011-7	T. fuscoviolaceum			7	26	aHD.28	3	3	bHD.3	MATA-111	4	4-B	2	2-D	MATB-38	MAT106	A111_B38				YES	YES
TF10121M2	TF-1012-1	T. fuscoviolaceum			16	14	aHD.10	Not detected	1			4	4-C	13	13-F	MATB-48						YES	YES
TF10122M1	TF-1012-2	T. fuscoviolaceum			20	17	aHD.16	3	3	bHD.3	MATA-62	3	3-A	8	8-B	MATB-31	MAT84	A62_B31			YES	YES	YES	16
TF10123M3	TF-1012-3	T. fuscoviolaceum			27	13	aHD.9	8	5	bHD.7	MATA-40	3	3-A	7	7-E	MATB-30	MAT80	A40_B30				YES	YES	1
TF10125M2	TF-1012-5	T. fuscoviolaceum			5	25	aHD.26	2	4	bHD.2	MATA-100	3	3-A	4	4-B	MATB-27	MAT71	A100_B27				YES	YES	23	15
TF10131M2	TF-1013-1	T. fuscoviolaceum			6	24	aHD.27	Lost	1	bHD.9	MATA-109	3	3-A	6	6-E	MATB-29	MAT78	A109_B29				YES	YES		1
TF10132M2	TF-1013-2	T. fuscoviolaceum			2	10	aHD.15	Lost	1	bHD.9	MATA-60	5	5-B	8	8-B	MATB-54	MAT153	A60_B54				YES	YES	24	19
TF10135M2	TF-1013-5	T. fuscoviolaceum			1	9	aHD.1	Lost	1	bHD.9	MATA-5	1	1-D	5	5-B	MATB-5	MAT6	A5_B5			YES	YES	YES	25	18
TF10138M2	TF-1013-8	T. fuscoviolaceum			25	21	aHD.23	1	2	bHD.1	MATA-84	5	5-B	10	10-B	MATB-56	MAT159	A84_B56				YES	YES	20	1
TF10141M2	TF-1014-1	T. fuscoviolaceum			10	23	aHD.2	3	3	bHD.3	MATA-6	4	4-A	7	7-F	MATB-43	MAT115	A6_B43			YES	YES	YES		12	YES
TF101410M1	TF-1014-10	T. fuscoviolaceum			20	17	aHD.16	1	2	bHD.1	MATA-61	2	2-C	1	1-D	MATB-13	MAT31	A61_B13			YES	YES	YES
TF10081M3	TF-1014-10	T. fuscoviolaceum			4	28	aHD.25	3	3	bHD.3	MATA-96	2	2-C	10	10-B	MATB-20	MAT52	A96_B20				YES	YES
TF10142M1	TF-1014-2	T. fuscoviolaceum			4	28	aHD.25	1	2	bHD.1	MATA-94	5	5-B	6	6-E	MATB-52	MAT144	A94_B52				YES	YES		1
TF10143M1	TF-1014-3	T. fuscoviolaceum			28	15	aHD.17	4	6	bHD.4	MATA-65	3	3-A	8	8-B	MATB-31	MAT85	A65_B31				YES	YES		19
TF10143M31	TF-1014-3	T. fuscoviolaceum			25	21	aHD.23	8	5	bHD.7	MATA-85	3	3-A	8	8-B	MATB-31	MAT87	A85_B31			YES	YES	YES		19
TF10147M9	TF-1014-7	T. fuscoviolaceum			10	23	aHD.2	8	5	bHD.7	MATA-10	1	1-E	4	4-B	MATB-4	MAT5	A10_B4	Distinct alpha complex	Distinct	YES	YES	YES	1
TF10147M1	TF-1014-7	T. fuscoviolaceum			22	16	aHD.19	8	5	bHD.7	MATA-71	3	3-A	8	8-B	MATB-31	MAT86	A71_B31			YES	YES	YES	1	19	YES
TF10147M13	TF-1014-7	T. fuscoviolaceum			22	16	aHD.19	8	5	bHD.7	MATA-71	3	3-A	8	8-B	MATB-31	MAT86	A71_B31				YES	YES	1	19	YES
TF10148M2	TF-1014-8	T. fuscoviolaceum			21	18	aHD.18	4	6	bHD.4	MATA-67	4	4-A	1	1-D	MATB-37	MAT100	A67_B37				YES	YES
TF10149M3	TF-1014-9	T. fuscoviolaceum			27	13	aHD.9	7	Lost	bHD.8	MATA-39	2	2-C	1	1-D	MATB-13	MAT30	A39_B13				YES	YES	3	1
1Not detected: when MAT region was split in different scaffolds and the gene was expected in the gapped region but sequence was not found. We could not discard that the gene was not Illumina sequenced or assembled.
2Monokaryons coming from the same dikaryon are colored by a gray shadow. We inferred the original cross generating the wild dikaryon from where these monokaryons were isolated.
3Code number displayed in Figure 5
??? We cannot discard the presence of other alleles in the dikaryon to facilitate the original mating
