# Supplementary material for: Large-scale fungal strain sequencing unravels the molecular diversity in mating loci maintained by long-term balancing selection
Source: PLoS Genet. 2022 Mar 31;18(3):e1010097. doi: 10.1371/journal.pgen.1010097 (PMC8970355; doi:10.1371/journal.pgen.1010097)
Supplement: S5 Table — (XLSX) [file pgen.1010097.s018.xlsx]

## Sheet: Sheet1
S5 Table. Experimental mating crosses.
		Within species
				Type of cross1				Observed clamp connections in septae
Parent A	Parent B	Cross	Species	MATA	MATB	Mating type cross	Mating expectation	Replica 1	Replica 2	Replica 3	Mating result	Picture code2	S8 Fig
TA10252M1	TA10252M2	TA10252M1 x TA10252M2	T. abietinum x T. abietinum	Identical	Distinct	A9B12 x A9B51	No mating	No	No	No	-	TAx55	YES
TA10252M1	TA10258M1	TA10252M1 x TA10258M1	T. abietinum x T. abietinum	Distinct	Identical	A9B12 x A116B12	No mating	No	No	No	-	TAx56
TA10258M1	TA10252M2	TA10258M1 x TA10252M2	T. abietinum x T. abietinum	Distinct	Distinct	A116B12 x A9B51	Mating	Yes	Yes	Yes	+	TAx57
TA102510M2	TA10252M2	TA102510M2 x TA10252M2	T. abietinum x T. abietinum	Distinct beta complex	Distinct	A11B32 x A9B51	Mating	Yes	Yes	Yes	+	TAx58
TA10264M3	TA102510M2	TA10264M3 x TA102510M2	T. abietinum x T. abietinum	Distinct beta complex	Distinct	A10B17 x A11B32	Mating	Yes	Yes	Yes	+	TAx59
TA10355M3	TA10245M3	TA10355M3 x TA10245M3	T. abietinum x T. abietinum	Distinct alpha complex	Identical	A95B13 x A116B13	No mating	Unsure	No	No	-	TAx60	YES
TA10264M3	TA10299M1	TA10264M3 x TA10299M1	T. abietinum x T. abietinum	Distinct	Distinct	A10B17 x A19B46	Mating	Yes	Yes	Yes	+	TAx61
TA10094M1	TA10093M2	TA10094M1 x TA10093M2	T. abietinum x T. abietinum	Identical	Distinct	A78B29 x A78B49	No mating	No	No	Unsure	-	TAx62
TA100811M3	TA10091M3	TA100811M3 x TA10091M3	T. abietinum x T. abietinum	Distinct alpha complex	Identical	A120B27 x A96B27	No mating	Unsure	No	No	-	TAx63
TA10094M1	TA100811M3	TA10094M1 x TA100811M3	T. abietinum x T. abietinum	Distinct	Distinct STE3.4	A78B29 x A120B27	Mating	Yes	Yes	Yes	+	TAx64
TA10137M1	TA10139M1	TA10137M1 x TA10139M1	T. abietinum x T. abietinum	Distinct beta complex	Distinct	A107B54 x A106B43	Mating	Yes	Yes	Yes	+	TAx65
TA101119M1	TA10098M3	TA101119M1 x TA10098M3	T. abietinum x T. abietinum	Distinct beta complex	Distinct	A122B11 x A124B52	Mating	Yes	Yes	Yes	+	TAx66
TA100610M1	TA10093M2	TA100610M1 x TA10093M2	T. abietinum x T. abietinum	Distinct	Distinct	A50B8 x A78B49	Mating	Yes	Yes	Yes	+	TAx67
TA10106M1	TA10075M1	TA10106M1 x TA10075M1	T. abietinum x T. abietinum	Distinct	Identical	A67B28 x A113B28	No mating	No	Few	Unsure	-	TAx74
TA10058M1	TA100513M1	TA10058M1 x TA100513M1	T. abietinum x T. abietinum	Identical	Distinct	A10B32 x A10B50	No mating	No	No	No	-	TAx68
TA10056M4	TA100012M1	TA10056M4 x TA100012M1	T. abietinum x T. abietinum	Distinct alpha complex	Identical	A21B7 x A123B7	No mating	Unsure	No	No	-	TAx69
TA100520M1	TA10062M3	TA100520M1 x TA10062M3	T. abietinum x T. abietinum	Distinct beta complex	Distinct	A93B32 x A92B47	Mating	Yes	Yes	Yes	+	TAx70
TA10056M4	TA100117M1	TA10056M4 x TA100117M1	T. abietinum x T. abietinum	Distinct	Distinct STE3.4	A21B7 x A117B1	Mating	Yes	Yes	Yes	+	TAx71
TA100513M1	TA10056M2	TA100513M1 x TA10056M2	T. abietinum x T. abietinum	Distinct	Distinct STE3.2	A10B50 x A22B2	Mating	Yes	Yes	Yes	+	TAx72
TA10058M1	TA100520M1	TA10058M1 x TA100520M1	T. abietinum x T. abietinum	Distinct alpha complex	Identical	A10B32 x A93B32	No mating	Unsure	No	No	-	TAx73
TA10058M1	TA100117M1	TA10058M1 x TA100117M1	T. abietinum x T. abietinum	Distinct	Distinct	A10B32 x A117B1	Mating	Yes	Yes	Yes	+	TAx75	YES
TF10147M1	TF10147M1	TF10147M1 x TF10147M1	T. fuscoviolaceum x T. fuscoviolaceum	Identical	Identical	A71B31 x A71B31	No mating	No	No	No	-	TFx1	YES
TF10147M1	TF10147M9	TF10147M1 x TF10147M9	T. fuscoviolaceum x T. fuscoviolaceum	Distinct alpha complex	Distinct	A71B31 x A10B4	Mating	Yes	Yes	Yes	+	TFx2
TF10147M1	TF10143M3	TF10147M1 x TF10143M3	T. fuscoviolaceum x T. fuscoviolaceum	Distinct alpha complex	Identical	A71B31 x A85B31	No mating	One	One	No	-	TFx3	YES
TF10147M9	TF10141M2	TF10147M9 x TF10141M2	T. fuscoviolaceum x T. fuscoviolaceum	Distinct beta complex	Distinct	A10B4 x A6B43	Mating	Yes	Yes	Yes	+	TFx4
TF10032M1	TF10135M2	TF10032M1 x TF10135M2	T. fuscoviolaceum x T. fuscoviolaceum	Distinct beta complex	Distinct	A3B38 x A5B5	Mating	Yes	Yes	Yes	+	TFx5
TF10091M1	TF10135M2	TF10091M1 x TF10135M2	T. fuscoviolaceum x T. fuscoviolaceum	Distinct alpha complex	Distinct	A38B24 x A5B5	Mating	Yes	Yes	Yes	+	TFx7
TF10122M1	TF10147M1	TF10122M1 x TF10147M1	T. fuscoviolaceum x T. fuscoviolaceum	Distinct	Identical	A62B31 x A71B31	No mating	No	No	No	-	TFx9
TF101410M1	TF10122M1	TF101410M1 x TF10122M1	T. fuscoviolaceum x T. fuscoviolaceum	Distinct beta complex	Distinct	A61B13 x A62B31	Mating	Yes	Yes	Yes	+	TFx10
TF10141M2	TF10122M1	TF10141M2 x TF10122M1	T. fuscoviolaceum x T. fuscoviolaceum	Distinct alpha complex	Distinct	A6B43 x A62B31	Mating	Yes	Yes	Yes	+	TFx11
TF10034M2	TF10091M1	TF10034M2 x TF10091M1	T. fuscoviolaceum x T. fuscoviolaceum	Distinct	Identical	A30B24 x A38B24	No mating	No	No	No	-	TFx12
Between species
TF10147M9	TA10264M3	TF10147M9 x TA10264M3	T. fuscoviolaceum x T. abietinum	Identical	Distinct	A10B4 x A10B17	No mating	No	No	No	-	TFAX1
TF10147M9	TA10058M1	TF10147M9 x TA10058M1	T. fuscoviolaceum x T. abietinum	Identical	Distinct	A10B4 x A10B32	No mating	No	No	No	-	TFAX2
TF101410M1	TA10355M3	TF101410M1 x TA10355M3	T. fuscoviolaceum x T. abietinum	Distinct	Identical	A61B13 x A95B13	No mating	No	No	No	-	TFAX3
TF10141M2	TA10139M1	TF10141M2 x TA10139M1	T. fuscoviolaceum x T. abietinum	Distinct	Identical	A6B43 x A106B43	No mating	No	No	No	-	TFAX4
TF101410M1	TA10264M3	TF101410M1 x TA10264M3	T. fuscoviolaceum x T. abietinum	Distinct	Distinct	A61B13 x A10B17	Mating	No	No	No	-	TFAX5
TF101410M1	TA10139M1	TF101410M1 x TA10139M1	T. fuscoviolaceum x T. abietinum	Distinct	Distinct	A61B13 x A106B43	Mating	No	No	No	-	TFAX6
TF101410M1	TA10058M1	TF101410M1 x TA10058M1	T. fuscoviolaceum x T. abietinum	Distinct	Distinct	A61B13 x A10B32	Mating	No	No	No	-	TFAX7
TF10034M2	TA10139M1	TF10034M2 x TA10139M1	T. fuscoviolaceum x T. abietinum	Distinct	Distinct	A30B24 x A106B43	Mating	No	No	No	-	TFAX8
TF10034M2	TA10264M3	TF10034M2 x TA10264M3	T. fuscoviolaceum x T. abietinum	Distinct	Distinct	A30B24 x A10B17	Mating	No	No	No	-	TFAX10
TF10034M2	TA10058M1	TF10034M2 x TA10058M1	T. fuscoviolaceum x T. abietinum	Distinct	Distinct	A30B24 x A10B32	Mating	No	No	No	-	TFAX11
1When both MATA complexes or when both pheromone receptors were from different allelic classes for the selected specimens, we indicated "disctinct"
2All pictures can be found in https://perisd.github.io/TriMAT/
